# Supplementary material for: Modelling the In Vivo and Ex Vivo DNA Damage Response after Internal Irradiation of Blood from Patients with Thyroid Cancer
Source: Int J Mol Sci. 2024 May 17;25(10):5493. doi: 10.3390/ijms25105493 (PMC11122196; doi:10.3390/ijms25105493)
Supplement: Supplementary file 1 [file ijms-25-05493-s001.zip]

Archive with 1 entries (1 files):
- ijms-2940591-supplementary.pdf
